# Supplementary material for: Cubebin Attenuates Methamphetamine-Induced Neurotoxicity Through CREB/BDNF/Caspase-3 Signaling: In Vivo and In Silico Study
Source: Medicina (Kaunas). 2025 Aug 31;61(9):1567. doi: 10.3390/medicina61091567 (PMC12472080; doi:10.3390/medicina61091567)
Supplement: Supplementary file 1 [file medicina-61-01567-s001.zip]

Archive with 1 entries (1 files):
- medicina-3745751-supplementary.pdf
